# Supplementary material for: Evidence for coseismic subsidence events in a southern California coastal saltmarsh
Source: Sci Rep. 2017 Mar 20;7:44615. doi: 10.1038/srep44615 (PMC5357896; doi:10.1038/srep44615)
Supplement: Supplementary Data S4 [file srep44615-s2.xls]

## Sheet: Diatom_02VC
Supplementary Data S4
Seal Beach Marsh - diatom data for marsh core 02VC
and modern marsh and tidal flat samples (taxa comprising 2% of at least one sample).
	Depth in core 02VC (cm)	95	110	121	137	151	163	198	203	206	208	214	218	220	222	225	227	229	231	233	235	295	305	324	385	400.5	410	Modern marsh and tidal flat samples	MA1 -modern	MA2-modern
	Lab ID	D1038	D1036	D1037	D1038	D1039	D1040	D1014	D1016	D1017	D1018	D1019	D1020	D1021	D1022	D1023	D1024	D1025	D1026	D1027	D1028	D1226	D1227	D1228	D1135	D1136	D1137		D1029	D1030
	Lithology	organic mud	gray fine to coarse silt	mud (clay with fine silt)	mud (clay with fine silt)	gray fine to coarse silt	gray fine to coarse silt	gray fine to coarse silt	gray fine to coarse silt	gray fine to coarse silt	gray fine to coarse silt	gray fine to coarse silt	gray fine to coarse silt	gray fine to coarse silt	gray fine to coarse silt	dark gray organic mud	dark gray organic mud	dark gray organic mud	dark gray organic mud	dark gray organic mud	dark gray organic mud	Poorly sorted fine silt and clay	Poorly sorted clay to angular fine silt	Poorly sorted clay to angular coarse silt and very fine sand	Top of basal muddy sand unit	Middle of basal muddy sand unit	Lower basal muddy sand unit		modern tideflat	modern low salt marsh
FRESH-BRACKISH TAXA LIST - consistent with freshwater to slightly brackish environment
AMPCOP	Amphora copulata		**NOTE: numbers in bold italics indicate percentages based on low-abundance samples													0.013
CALHOL	Caloneis holsii																					0.205	0.038
COCPLA	Cocconeis placentula	0		0	0	0	0	0	0	0.4	0	0	0.153846	0.0645161	0.4	0.038	0.00981997	0	0	0	0								0	0
COCspp	Cocconeis spp	0	0	0	0	0	0	0.666667	0	0	0	0	0	0	0		0	0	0	0	0	0.026							0	0
CYMcfAFF	Cymbella cf affinis	0	0	0	0	0	0	0	0	0	0	0	0	0	0.4	0.0133	0.0130933	0	0	0	0								0	0
DENELG	Denticula elegans															0.013
DENcfTEN	Denticula cf tenuis	0	0	0	0	0	1	0	0	0	0	0	0	0	0		0	0	0	0	0								0	0
DIPOVA	Diploneis ovalis															0.013
EPIADN	Epithemia adnata	0	0	1	0	0	0	0	0	0	0	0.103448	0	0	0		0	0	0	0	0	0.053							0	0
EPISOR	Epithemia sorex															0.013
FALcfVIR	Fragilaria cf virescens	0	0	0	0	0	0	0	0	0.2	0	0	0	0	0	0.044	0	0	0	0	0								0	0
HANAMP	Hantzschia amphioxys	0	0	0	0	0	0	0	1	0.2	0	0.448276	0.0769231	0.322581	0	0.35	0.0229133	0	0	0	0	0.298							0	0
LUTMUT	Luticola mutica	0	0	0	0	0	0	0	0	0	0	0.137931	0.230769	0	0	0.131	0.023	0.0557185	0.00990099	0.0231405	0	0.126							0	0
LUTSUEdi	Luticola aff. suecorum var. dismutica	0	0	0	0	0	0	0	0	0	0	0.172414	0.0769231	0.0322581	0	0.013		0	0	0	0								0	0
NAVcfSAL	Navicula aff salinarum v. rostrata	0	0	0	0	0	0	0	0	0	0	0	0	0.0645161	0		0	0	0	0	0								0	0
NAVERI	Navicula erifuga	0	0	0	0	0	0	0	0	0	0	0	0	0.0645161	0		0	0	0	0	0								0	0
NITcfCOM	Nitzschia cf commutata	0	0	0	0	0	0	0	0	0	0	0	0.0769231	0	0		0	0	0	0	0								0	0
PINBOR	Pinnularia borealis	0	0	0	0	0	0	0	0	0	0	0	0.0769231	0	0	0.063	0	0	0	0	0								0	0
PINcfAPP	Pinnularia cf appendiculata	0	0	0	0	0	0	0	0	0	0	0	0.0384615	0	0		0.00327332	0	0	0	0								0	0
PINspp	Pinnularia spp	0	0	0	0	0	0	0.333333	0	0	0	0	0.0384615	0	0	0.012	0	0	0	0	0	0.02							0	0
PLAEXI	Planothidium exiqua	0	0	0	0	0	0	0	0	0	0	0	0	0.129032	0		0	0	0	0	0								0	0
PSEPCN	Pseudostaurosira pseudoconstruens	0	0	0	0	0	0	0	0	0	0	0.0689655	0	0	0		0	0	0	0	0								0	0
REISIN	Reimeria sinuata	0	0	0	0	0	0	0	0	0	0	0	0	0.129032	0		0	0	0	0	0								0	0
RHOGIB	Rhopalodia gibba															0.013
RHORUPcf	Rhopalodia cf rupestris																					0.03	0.047
SURBRB	Surirella brebissonii															0.013
SYNULN	Synedra ulna															0.031						0.02
BRACKISH-MARINE / ESTUARINE TAXA LIST - consistent with intertidal (tidal flat / salt marsh) or shallow subtidal environment
ACHINT	Achnanthes intermedia	0	0	0	0	0	0	0	0	0	0	0	0	0	0		0	0	0	0.00661157	0.01								0.0980392	0
ACPSEN	Actinoptychus senarius																							0.077	0.0588235	0.04	0.0185185
ACPSPL	Actinoptychus splendens																										0.0185185
AMPspp	Amphora spp	0	0	0	0	0	0	0	0	0	0	0	0	0	0		0	0	0	0	0								0	0.025
CALWES	Caloneis cf westii																						0.056
COCDIR	Coccoenis dirupta
COCSCU	Cocconeis scutellum
COCSCUcf	Cocconeis cf scutellum																										0.0185185
COCWOD	Cocconeis woodii
COSMAR	Coscinodiscus marginatus																								0.0882353	0.04	0
DELcfLIV	Delphineis cf livingstonii
DELcfMIN	Delphineis cf minutissima
DELSUR	Delphineis surirella																							0.051		0.02	0.0277778
DELSURv1	Delphineis surirella var. 1	0	0	0	0	0	0	0	0	0	0	0	0	0	0		0	0.00293255	0.019802	0.0297521	0.0133333								0.00490196	0
DIPGRU	Diploneis gruendleri	0.48	0	0	0	0	0	0	0	0	0	0	0	0	0		0	0	0	0.00330579	0.0116667								0.00490196	0
DIPSMIre	Diploneis cf smithii recta	0	0	0	0	0	0	0	0	0	0	0	0	0	0		0.00327332	0.00879765	0.00330033	0	0.00333333								0	0.05
ENTMAR	Eunotogramma marinum																						0.031
FALcfPYG	Fallacia cf pygmaea	0	0	0	0	0	0	0	0	0	0	0	0	0	0		0.0327332	0.0175953	0.0132013	0.0165289	0.00333333								0	0
GYRBALsm	Gyrosigma cf balticum small	0	0	0	0	0	0	0	0	0	0	0	0	0	0		0	0	0	0	0								0.00490196	0.055
GRYEXI	Gyrosigma eximium	0	0	0	0	0	0	0	0	0	0	0	0	0	0		0	0.0058651	0	0	0.01								0.0294118	0.305
GRYPEI	Gyrosigma peisonis	0	0	0	0	0	0	0	0	0	0	0	0	0	0		0.0278232	0.0058651	0.0330033	0.0198347	0								0	0
GRYWAN	Gyrosigma wansbeckii	0	0	0	0	0	0	0	0	0	0	0	0	0	0		0	0	0.00330033	0.00495868	0.00666667								0.0490196	0
HUTsp	Huttoniella sp
HYASCO	Hyalodiscus scoticus																										0.037037
MASEXI	Mastogloia exigua	0	0	0	0	0	0	0	0	0	0	0	0	0	0		0	0.0205279	0.039604	0.0132231	0.01								0.00980392	0
MELNUM	Melosira nummuloides	0	0	0	0	0	0	0	0	0	0	0	0	0	0		0	0	0.00660066	0.0727273	0.00666667								0	0
NAVcfDIR	Navicula cf directa	0	0	0	0	0	0	0	0	0	0	0	0	0	0		0	0	0.019802	0.0231405	0.00333333								0.0539216	0.11
NAVcfPHS	Navicula cf phylleptosoma	0	0	0	0	0	0	0	0	0	0	0	0	0	0		0	0	0	0	0								0.25	0
NAVPHY	Navicula phyllepta	0	0	0	0	0	0	0	0	0	0	0	0	0	0		0.173486	0.00293255	0.00660066	0	0								0	0
NITBRV	Nitzschia brevissima	0	0	0	0	0	0	0	0	0	0	0	0	0	0		0.0196399	0.0234604	0	0	0								0	0
NITDIS	Nitzschia dissipata	0	0	0	0	0	0	0	0	0	0	0	0	0	0		0	0	0	0	0								0.0196078	0.055
NITFAS	Nitzschia fasciculata	0	0	0	0	0	0	0	0	0	0	0	0	0	0		0	0.0058651	0.00990099	0.0793388	0.01								0	0.05
NITSCA	Nitzschia scapelliformis	0	0	0	0	0	0	0	0	0	0	0	0	0	0		0.00327332	0.00293255	0.00330033	0.00661157	0								0.0196078	0.005
PARSUL	Paralia sulcata	0.08	0	0	0	0	0	0	0	0	0	0	0	0	0		0	0.00879765	0.0429043	0.00991736	0.05		0.031	0.115	0.764706	0.8	0.685185		0	0
PARSULsm	Paralia sulcata small form																							0.032
PETGRN	Petroneis granulata
PLADEL	Planothidium delicatulum	0	0	0	0	0	0	0	0	0	0	0	0	0	0		0	0.0058651	0.00990099	0.0264463	0								0	0.01
RAPcfNIT	Rhaphoneis cf nitida																										0.0185185
RAPcfPSA	Rhaphoneis cf. psammicola																						0.031	0.064
RHOABB	Rhoicosphenia abbreviata	0	0	0	0	0	0	0	0	0		0	0	0	0	0.01	0.0261866	0	0	0	0								0	0
SCOTUM	Scoliopleura tumida	0	0	0	0	0	0	0	0	0	0	0	0	0	0		0	0	0.00660066	0	0								0.215686	0
TRAASP	Trachyneis aspera	0	0	0	0	0	0	0	0	0	0	0	0	0	0		0	0	0	0	0				0	0	0		0.00490196	0.04
TRYAPI	Tryblionella apiculata	0	0	0	0	0	0	0	0	0	0	0	0	0	0		0.196399	0.266862	0.0330033	0.105785	0.136667								0	0.075
TRYcfPAR	Tryblionella cf pararostrata	0	0	0	0	0	0	0	0	0	0	0	0	0	0		0	0.249267	0.280528	0.0727273	0.06								0	0
TRYCMP	Tryblionella compressa	0	0	0	0	0	0	0	0	0	0	0	0	0	0		0.0261866	0.0293255	0.0528053	0.0198347	0.126667								0	0.005
TRYCOA	Tryblionella coarctata	0	0	0	0	0	0	0	0	0	0	0	0	0	0		0	0.0058651	0.00660066	0.00661157	0.04								0.00490196	0.1
TRYGRA	Tryblionella gracilis	0	0	0	0	0	0	0	0	0	0	0	0	0	0		0.134206	0.00293255	0	0.00661157	0								0	0
TRYGRN	Tryblionella granulata	0.04	0	0	0	0	0	0	0	0	0	0	0	0	0		0.00981997	0.152493	0.227723	0.254545	0.286667	0.106	0.681	0.404	0.0882353		0.0462963		0.00490196	0
TRYLEVsa	Tryblionella levidensis v. salinarum	0	0	0	0	0	0	0	0	0	0	0	0	0	0		0.0949264	0.00293255	0	0	0								0	0
TRYLIT	Tryblionella litorallis															0.006
TRYNAV	Tryblionella navicularis	0.32	0	0	0	0	0	0	0	0	0	0	0	0	0		0	0.0117302	0.0363036	0.0826446	0.09		0.038	0.167			0.0462963		0.0441176	0.03
NAVspp	Undifferentiated misc. Navicula spp	0	0	0	0	0	0	0	0	0	0	0		0	0	0.038	0.00465116	0	0	0	0.0366667								0.0980392	0
NITspp	Undifferntiated misc. Nizschia spp	0	0	0	0	0	0	0	0	0	0	0	0	0	0	0.012	0.0604651	0.0322581	0.0264026	0.0561983	0.01								0.0490196	0.035
RHOspBRB	Rhopalodia sp. aff. brebissonii	0	0	0	0	0	0	0	0	0.2		0.0689655	0.153846	0.194	0.2	0.081	0.0490998	0.00293255	0.00660066	0.00330579	0.00333333								0	0
	Number of vertical (22 mm x 0.3 mm) traverses on microscope slide @ 650x	20	20	20	20	20	20	20	20	20	20	20	20	20	20	22	19	2	4	2	6	15	14	8	10	10	10		2	2
	Diatoms valves counted (> 10 µm) [used for percentage calculation]	12.5	0	1	0	0	0.5	1.5	1.5	2.5	0	14.5	13	15.5	2.5	160	305.5	341	303	302.5	300	151	160	156	17	25	54		204	200
	Total brackish-marine taxa	12.5	0	0	0	0	0	0	0	0	0	0	0	0	0	2	290.5	341	303	302.5	300	38	153	154	17	25	54		204	200
	Total fresh to fresh-brackish taxa	0	0	1	0	0	1	1.5	1.5	2.5	0	14.5	13	15.5	2.5	158	15	0	0	0	0	113	7	2	0	0	0		0	0
	Average brackish-marine taxa per traverse	0.625	0	0	0	0	0	0	0	0.025	0	0.15	0.3	0.05	0.025	0.0909091	15.2895	170.5	75.75	151.25	50	2.53333	10.9286	19.25	1.7	2.5	5.4		102	100
	Average fresh-brackish taxa per traverse	0	0	0.05	0	0	0.05	0.075	0.075	0.1	0	0.575	0.35	0.725	0.1	7.18182	0.789474	0	0	0	0	7.53333	0.5	0.25	0	0	0		0	0
	Additional undifferentiated tiny diatoms (<10µm)	0	0	0	0	0	0	0	0	0	0	0	3	13	1	2	55	72	153	47	49	0	0	0	0	0	0		140	63
	Total of all diatom valves counted	12.5	0	1	0	0	0.5	1.5	1.5	2.5	0	14.5	16	38.5	3.5	162	358.5	413	456	349.5	349	151	160	156	17	25	54		344	263
	Estimated diatom concentration for taxa >10µm (valves/cc of sediment)	7500	0	600	0	0	150	450	450	750	0	4350	3900	4650	750	4.8	92142.9	1023000	454500	907500	300000	120000	129000	430000	20400	30000	64800		1.92343e+06	942857
	Estimated diatom concentration for all taxa (valves/cc of sediment)	7500	0	600	0	0	150	450	450	750	0	4350	4800	11550	1050	4.8	112286	1239000	684000	1048500	349000	120000	129000	430000	20400	30000	64800		3.24343e+06	1.23986e+06
	Total Botryococcus spp cells >5µm counted	0	0	0	0	0	0	28	19	10	5	0	15	70	25	10	3	0	0	0	0	50	5	10	5	7	30		0	0
	Number of Botryococcus cells( > 5µm diam) per traverse	0	0	0	0	0	0	1.4	0.95	0.5	0.25	0	0.75	3.5	1.25	0.5	0.157895	0	0	0	0	14	1.5	3.5	0.5	0.7	3		0	0
	Total phytoliths counted	2		15	6			1			1	11	7	4	3	2						5	1	0	3	4	3
	Number of phytoliths per traverse	0.1	0	0.75	0.3	0	0	0.05	0	0	0.05	0.55	0.35	0.2	0.15	0.1	0	0	0	0	0	0.333333	0.0714286	0	0.3	0.4	0.3		0	0

## Sheet: Diatom_18VC
Seal Beach Marsh - diatom data for marsh core 18VC (taxa comprising ≥ 2% of at least one sample).
Note: "vr" indicates occurences of very rare taxa observed in samples mostly devoid of diatoms
	Depth in core 18VC (cm)	35	39	45	47	50		169	180	198	200	203	206	207	210	211	229	248	252	258	265	271	274	285	288
	Lab ID	D1403	D1404	D1405	D1406	D1407		D1088	D1089	D1090	D1091	D1092	D1093	D1094	D1095	D1096	D1097	D1098	D1099	D1100	D1101	D1102	D1103	D1104	D1105
	Lithology	LIght brown micaceous silt to very fine sand	Silty gray mud	Gray mud (clay and fine silt)	Gray clay with minor silt	Gray clay with minor silt		Silty unit: very fine to fine clean silt	Silty unit: very fine angular silt and clay	Clay-rich mud	Intertidal? : very fine silt and clay	Intertidal? near sand dike : very fine silt	Silty unit near sand dike: clean angular very fine to coarse silt	Intertidal? near sand dike :poorly sorted silt and clay	Intertidal? near sand dike : mostly clay, minor silt	Silty unit near sand dike: clean angular very fine to coarse silt	Silty unit : clean angular to subrounded very fine to coarse silt	Silty unit : clean angular very fine to coarse silt	Silty unit : clean angular very fine to coarse silt	Clay-rich mud	Clay-rich mud	Intertidal? w silty unit mixing? : poorly sorted clay and fine silt	Silty unit: clean angular fine to coarse silt	Silty unit : clean angular very fine to very coarse silt	Intertidal? very fine silt and clay
FRESH-BRACKISH TAXA LIST - consistent with freshwater to slightly brackish environment	TAXA LIST
affAULsp	Aulacoseira? sp 1								vr
PINcfBOR	Pinnularia cf borealis							vr
BRACKISH-MARINE / ESTUARINE TAXA LIST - consistent with intertidal (tidal flat / marsh) or shallow subtidal environment
ACTSUB	Actinocyclus subtilis
AULGRN	Aulacoseira granulata									0.00333333
CALcfWES	Caloneis cf westii									0.07												vr
affHYAsp	Hyalodiscus? sp 1									0.52										0.633826
DIPBMB	Diploneis bombus									0.0266667										0.00492611
EPITUR	Epithemia turgida			vr
NAVPER	Navicula peregrina				vr
PARSUL	Paralia sulcata																			0.0262726
PARSULsm	Paralia sulcata small																			0.203612
RHOACU	Rhopalodia acuminata													vr
NITVIT	Nitzschia vitrea			vr
SURFAS	Surirella fastuosa
TRAASP	Trachyneis aspera
TRYGRN	Tryblionella granulata									0.1										0.0394089
TRYNAV	Tryblionella navicularis									0.28										0.091954
	Number of vertical (22 mm) traverses onmicroscope slide @ 650x	40	20	20	20	20		20	20	2	20	20	10	20	20	20	20	20	20	1	20	20	20	20	20
	Diatoms valves counted (> 10 µm) [used for percentage calculation]	0	0	13.5	5	0		4	1	300	0	0	0	1	0	0	0	0	0	304.5	0	1	0	0	0
	Total brackish-marine or estuarine taxa	0	0	13.5	5	0		0	0	300	0	0	0	1	0	0	0	0	0	304.5	0	1	0	0	0
	Total fresh to fresh-brackish taxa	0	0	0	0	0		4	1	0	0	0	0	0	0	0	0	0	0	0	0	0	0	0	0
	Ave. brackish-marine/estuarine taxa per traverse	0	0	0.7	0.25	0		0	0	150	0	0	0	0.05	0	0	0	0	0	304.5	0	0.05	0	0	0
	Average fresh-brackish taxa per traverse	0	0	0	0	0		0.2	0.05	0	0	0	0	0	0	0	0	0	0	0	0	0	0	0	0
	Additional undifferentiated tiny diatoms (<10µm)	0	0	0		0		4	1	300	0	0	0	1	0	0	0	0	0	0	0	0	0	0	0
	Total of all diatom valves counted	0	0	0		0		8	2	300	0	0	0	2	0	0	0	0	0	304.5	0	0	0	0	0
	Estimated diatom concentration for taxa >10µm (valves/cc of sediment)	0	0	8100	3000	0		2400	600	1800000	0	0	0	600	0	0	0	0	0	3654000	1275000	600	0	0	0
	Estimated diatom concentration for all taxa (valves/cc of sediment)	0	0	8100	3000	0		2400	600	1800000	0	0	0	600	0	0	0	0	0	3654000	1275000	600	0	0	0
	Total Botryococcus spp cells >5µm counted	0	0		0	0		3	3	3	0	1	0	0	0	0	0	0	0	0	0	0	0	0	0
	Number of Botryococcus cells( > 5µm diam) per traverse	0	0		0	0		0.15	0.15	1.5	0	0.05	0	0	0	0	0	0	0	0	0	0	0	0	0
	Total phytoliths counted	0	3	6	1	3		3	8	8	3	5	0	3	1	1	0	0	0	0	1	0	3	0	0
	Number of phytoliths per traverse	0	0.15	0.3	0.05	0.15		0.15	0.4	4	0.15	0.25	0	0.15	0.05	0.05	0	0	0	0	0.05	0	0.15	0	0
	Diatom fragments	0	0	8	1	0		0	0	11	0	0	0	0	0	0	0	0	0	0	0	0	0	0	0

## Sheet: Diatom_taxa_list
Taxa list for diatoms observed in Seal Beach samples.
Abbreviation	Diatom taxa name	COMMENTS
FRESH-BRACKISH DIATOM TAXA
AMPCOP	Amphora copulata
COCPLA	Cocconeis placentula	Note: all fresh-brackish taxa
COCspp	Cocconeis spp	are rare in downcore samples
CYMcfAFF	Cymbella cf affinis
DENELG	Denticula elegans
DENTENcf	Denticula cf tenuis
ENCsp	Encyonema sp.
EPIADN	Epithemia adnata
FALcfVIR	Fragilaria cf virescens
FRUVUL	Frustulia vulgaris
GPHPARcf	Gomphonema cf parvulum
HANAMP	Hantzschia amphioxys
LUTSUEdi	Luticola aff. suecorum var. dismutica
NAVaffSAL	Navicula aff. salinarum var. rostrata
NAVERI	Navicula erifuga
NEIAFF	Neidium affine
NEIDUB	Neidium dubium
NITcfCOM	Nitzschia cf commutata
PINBOR	Pinnularia borealis
PINcfAPP	Pinnularia cf appendiculata
PLAEXI	Planothidium exiqua
PSEPCN	Pseudostaurosira pseudoconstruens
REISIN	Reimeria sinuata
RHOBRB	Rhopalodia brebissonii
RHOcfRUP	Rhopalodia cf rupestris
SURBRB	Surirella brebissonii
Synedra ulna	Synedra ulna
BRACKISH-MARINE / ESTUARINE DIATOM TAXA
ACHINT	Achnanthes intermedia	BOLD FONT = taxa > 2%
ACTSEN	Actinoptychus senarius	of at least one sample
ACPSPL	Actinoptychus splendens
AMPPRO	Amphora proteus
AMPspp	Amphora spp
BACPAR	Bacillaria paradoxa
BIDALT	Biddulphia alternans
CALWES	Caloneis cf. westii
COCDIR	Coccoenis dirupta
COCSCU	Cocconeis scutellum
COCWOD	Cocconeis woodii
COSMAR	Coscinodiscus marginatus
CYCMEN	Cyclotella meneghiniana
CYMsp1	Cymbella sp tiny
DELcfLIV	Delphineis cf livingstonii
DELcfMIN	Delphineis cf minutissima
DELSUR	Delphineis surirella
DELSURv1	Delphineis surirella var. 1
DENSUB	Denticula subtilis
DIPBMB	Diploneis bombus
DIPSMIre	Diploneis cf smithii recta
DIPINT	Diploneis interrupta
EPISOR	Epithemia sorex
EPITUR	Epithemia turgida
ENTMAR	Eunotogramma marinum
FALcfPYG	Fallacia cf pygmaea
FRGspp	Fragilaria spp
GYRBAL	Gyrosigma balticum large
GYRBALsm	Gyrosigma cf balticum small
GRYEXI	Gyrosigma eximium
GYRSCA	Gyrosigma scalproides
GRYWAN	Gyrosigma wansbeckii
HYASCO	Hyalodiscus scoticus
HUTsp	Huttoniella sp
LUTMUT	Luticola mutica
MASGIE	Mastoglia gieskesii
MASELL	Mastogloia elliptica
MASEXI	Mastogloia exigua
MELNUM	Melosira nummuloides
NAVcfDIR	Navicula cf directa
NAVPHY	Navicula phyllepta
NAVcfPHS	Navicula cf phylleptosoma
NAVspCAP	Navicula sp small-capitate
NAVspp	Navicula spp
NITBRV	Nitzschia brevissima
NITcfANG	Nitzschia cf angustatula
NITDIS	Nitzschia dissipata
NITFAS	Nitzschia fasciculata
NITPRO	Nitzschia prolongata
NITSCA	Nitzschia scapelliformis
NITSIG	Nitzschia sigma
NITspp	Nizschia spp
PARSUL	Paralia sulcata
PARSULsm	Paralia sulcata small form
PETGRN	Petroneis granulata
PINspp	Pinnularia spp
PLGPUL	Plagiogramma pulchellum
PLAcfLAN	Planothidium cf lanceolata
PLADEL	Planothidium delicatulum
PLAspp	Planothidium spp
PSMNIT	Psammodiscus nitidus
RAPAMP	Rhaphoneis amphiceros
RHOABB	Rhoicosphenia abbreviata
RHOACU	Rhopalodia acuminata
RHOGIB	Rhopalodia gibba
SCOTUM	Scoliopleura tumida
STAcfANC	Stauroneis cf anceps
STAcfSAL	Stauroneis cf salina
SURcfBRI	Surirella cf brightwellii
SURFAT	Surirella fastuosa
SYNPAR	Synedra parasitica
TABTAB	Tabularia tabulata
THASIMmi	Thalassiosira simonsenii v. minor
THAspp	Thalassiosira spp
TRAASP	Trachyneis aspera
TRAAUSro	Trachysphenia australis v. rostellata
TRYAPI	Tryblionella apiculata (constricta)
TRYcfACU	Tryblionella cf acuminata
TRYcfPAR	Tryblionella cf pararostrata
TRYCMP	Tryblionella compressa
TRYCOA	Tryblionella coarctata
TRYGRA	Tryblionella gracilis
TRYGRN	Tryblionella granulata
TRYLEVsa	Tryblionella levidensis v. salinarum
TRYNAV	Tryblionella navicularis
UNID	Unidentified

## Sheet: Foram_02VC
Core depth (cm)	Vol (ml) via water displacement	Aliquot analyzed	Vol analyzed cm3	Calcareous miliolids	Haplophragmoides manilaensis	Jadammina macrescens	Miliammina fusca	Miliammina sp. (Broken)	Textulariid sp	Trochammina inflata	Trochammina sp.	Trochamminita irregularis	juvenile Trochamminids	Unidentified	Count	Foraminiferal concentrations / 10cm3	BF %	Jadammina macrescens	Miliammina fusca	Trochammina inflata	Trochamminita irregularis	Calcareous %
220, 222, 225	1.2	1	1.2												0	0		0	0	0	0	0
227	3.5	1	3.5	4		42	4	2		148	1	3	12	1	217	620		19.3548	1.84332	68.2028	1.38249	1.84332
229	3	1	3	2		82	6		1	199	1	4	10		305	1016.67		26.8852	1.96721	65.2459	1.31148	0.655738
231	3.3	1	3.3		1	73			1	131		2	10		218	660.606		33.4862	0	60.0917	0.917431	0
233	4.1	1	4.1		1	43			3	132		1	17	1	198	482.927		21.7172	0	66.6667	0.505051	0

## Sheet: Foram_18VC
Core depth Top (cm)	Core depth Bottom (cm)	Vol (ml) via water displacement	Aliquot analyzed	Vol analyzed cm3	Ammobaculites sp.	Calcareous miliolids	Elphidium spp	Jadammina macrescens	Miliammina fusca	Trochammina inflata	Trochamminita irregularis	Polysaccammina ipohalina	juvenile Trochamminids	Count	Foraminiferal concentrations / 10cm3	BF %	Jadammina macrescens	Miliammina fusca	Trochammina inflata	Trochamminita irregularis	Dead general Calcareous %
0	1	2.4	0.25	0.6				554	12	160	3	4	43	776	8000		71.3918	1.54639	20.6186	0.386598	0
2	3	2.4	0.25	0.6		2		441	3	205	6	1	48	706	7800		62.4646	0.424929	29.0368	0.849858	0.283286
6	7	2.4	0.25	0.6		3		126	20	98	1	1	13	262	4366.67		48.0916	7.63359	37.4046	0.381679	1.14504
10	11	2.4	1/1+0.375	1.65	14			162	20	88	1	1	8	294	1781.82		55.102	6.80272	29.932	0.340136	0
14	15	2.4	0.1875	0.45				299		37		2	12	350	7777.78		85.4286	0	10.5714	0	0
18	19	1.2	0.5	0.6				194		114			9	317	5283.33		61.1987	0	35.9621	0	0
22	23	1.2	0.75	0.9				244		46			41	331	3677.78		73.716	0	13.8973	0	0
26	27	1.2	0.375	0.45				172		131		1	10	314	6977.78		54.7771	0	41.7197	0	0
30	31	1	0.375	0.375				137		134			28	299	7973.33		45.8194	0	44.8161	0	0
34	35	1.2	0.75	0.9				137		174			17	328	3644.44		41.7683	0	53.0488	0	0
38	39	1.2	1	1.2										0	0		0	0	0	0	0
42	43	1.2	1	1.2										0	0		0	0	0	0	0
44	45	1.2	1	1.2										0	0		0	0	0	0	0
50	51	1.2	0.5	0.6			1			3				4	66.6667		0	0	75	0	25
53	54	1.2	1	1.2			1	7		2				10	83.3333		70	0	20	0	10
56	57	1.4	1	1.4				4		2				6	42.8571		66.6667	0	33.3333	0	0
62	63	1.2	1	1.2				2		2				4	33.3333		50	0	50	0	0
71	72	1.6	1	1.6										0	0		0	0	0	0	0
80	81	1	1	1				1						1	10		100	0	0	0	0
92	93	1.4	1	1.4				1						1	7.14286		100	0	0	0	0
101	102	1.2	1	1.2										0	0		0	0	0	0	0
110	111	1.2	1	1.2										0	0		0	0	0	0	0
122	123	1.2	1	1.2										0	0		0	0	0	0	0
131	132	1.2	1	1.2										0	0		0	0	0	0	0
140	141	1.5	1	1.5										0	0		0	0	0	0	0
152	153	1.2	1	1.2										0	0		0	0	0	0	0
161	162	1.2	1	1.2										0	0		0	0	0	0	0
170	171	1.2	1	1.2										0	0		0	0	0	0	0
180	181	1.2	1	1.2										0	0		0	0	0	0	0
192	193	1.2	1	1.2										0	0		0	0	0	0	0
198	199	1.2	1	1.2										0	0		0	0	0	0	0
200	201	1.2	1	1.2										0	0		0	0	0	0	0
204	205a	1.4	1	1.4										0	0		0	0	0	0	0
204	205b	1.1	1	1.1										0	0		0	0	0	0	0
213	214	1.2	1	1.2										0	0		0	0	0	0	0
219	220	1.5	1	1.5										0	0		0	0	0	0	0
231	231	1.2	1	1.2										0	0		0	0	0	0	0
240	241	1.2	1	1.2										0	0		0	0	0	0	0
252	253	1.2	1	1.2										0	0		0	0	0	0	0
258	259	1.2	1	1.2										0	0		0	0	0	0	0
262	263	1.1	1	1.1										0	0		0	0	0	0	0
265	266	1.2	1	1.2										0	0		0	0	0	0	0
271	272	1.3	1	1.3										0	0		0	0	0	0	0
277	278	1.2	1	1.2										0	0		0	0	0	0	0
286	287	1.2	1	1.2										0	0		0	0	0	0	0
298	299	1.1	1	1.1										0	0		0	0	0	0	0
310	311	1.2	1	1.2										0	0		0	0	0	0	0
319	320	1.2	1	1.2										0	0		0	0	0	0	0
331	332	1.4	1	1.4										0	0		0	0	0	0	0
337	338	1.2	1	1.2										0	0		0	0	0	0	0
